# Supplementary material for: Systematic assessment of the achieved emission reductions of carbon crediting projects
Source: Nat Commun. 2024 Nov 14;15:9562. doi: 10.1038/s41467-024-53645-z (PMC11564741; doi:10.1038/s41467-024-53645-z)
Supplement: Supplementary file 4 — Description of Additional Supplementary File [file 41467_2024_53645_MOESM4_ESM.xlsx]

## Sheet: Readme
	Introduction
	This databook contains the underlying data of Probst et al. (2024) Systematic assessment of the achieved emission reductions of carbon crediting projects
	Published in Nature Communications
	The following tabs contain the offset achievement ratio for all sectors covered in the study. Where available, we provide all data on the project level
	Document information
	Author: Benedict Probst
	Last update: Aug 30th, 2024

## Sheet: Codebook
	Glossary
	Category	Terms	Explanation
	Document	Authors	Authors of the study
		Publication year	Year of publication
		DOI	Digital object identifier. If DOI not available, link to study
		Number analysed projects	Number of total projects covered in study. Total number might differ from number of project listed in databook as some projects may not contain sufficient information to calculate an offset achievement ratio
	Project information	Mechanism	Carbon crediting mechanism (e.g., Clean Development Mechanism or Verra)
		Project id	Project id as reported by the papers (e.g., GS 1028)
		Project sector	Classification based on Table 1 in main paper (e.g., household and community)
		Project sub-sector	Classification based on Table 1 in main paper (e.g., cookstoves)
		Region	Region, in which the project was implemented United Nations publication "Standard Country or Area Codes for Statistical Use" (https://unstats.un.org/unsd/methodology/m49)
		Country	Country in which the project was implemented (based on UN classification from above)
	Project impact	Credits issued	Carbon credits issued based on underlying study or registry
		Credits achieved	Achieved credits based on underlying study
		Offset achievement ratio	Ratio of credits achieved to credits issued
		Source credit issuance	"Study" if the underlying study reports the issued credits directly. Otherwise, link to specific database
		Source credit achieved	"Study" if the underlying study reports the issued credits directly. Otherwise, link to specific database
	Notes	Comments Document	Any comments needed to undertand the entries in the categories pertaining to documents, project information, or project impact
		Comments Project Information
		Comments Project Impact

## Sheet: Results >>>
Template used for project information across project types
	Document				Project information					Project impact					Notes
	Authors	Publication year	DOI	Number analysed projects	Mechanism	Project id	Methodology	Region	Country	Credits issued	Credits achieved	Offset achievement ratio	Source credit issuance	Source credit achieved	Comments Document	Comments Project Information	Comments Project Impact

## Sheet: Avoided deforestation
	Document				Project information					Project impact					Notes
	Authors	Publication year	DOI	Number analysed projects	Mechanism	Project id	Methodology	Region	Country	Credits issued	Credits achieved	Offset achievement ratio	Source credit issuance	Source credit achieved	Comments Document	Comments Project Information	Comments Project Impact
	Guizar-Coutiño et al	2022	10.1111/cobi.13970	40	VCS	844	VM0007	Latin America and the Caribbean	Peru	3804015	287618	0.08	Verra	Study			See tab avoided def (detailed) for underlying calculations
	Guizar-Coutiño et al	2022	10.1111/cobi.13970	40	VCS	875	VM0007	Latin America and the Caribbean	Brazil	2945595	420777	0.14	Verra	Study			See tab avoided def (detailed) for underlying calculations
	Guizar-Coutiño et al	2022	10.1111/cobi.13970	40	VCS	944	VM0015	Latin America and the Caribbean	Peru	2364135	0	0	Verra	Study			See tab avoided def (detailed) for underlying calculations
	Guizar-Coutiño et al	2022	10.1111/cobi.13970	40	VCS	958	VM0015	Latin America and the Caribbean	Peru	240120	0	0	Verra	Study			See tab avoided def (detailed) for underlying calculations
	Guizar-Coutiño et al	2022	10.1111/cobi.13970	40	VCS	963	VM0007	Latin America and the Caribbean	Brazil	358895	16657.6	0.05	Verra	Study			See tab avoided def (detailed) for underlying calculations
	Guizar-Coutiño et al	2022	10.1111/cobi.13970	40	VCS	977	VM0015	Latin America and the Caribbean	Brazil	2362465	247182	0.1	Verra	Study			See tab avoided def (detailed) for underlying calculations
	Guizar-Coutiño et al	2022	10.1111/cobi.13970	40	VCS	981	VM0015	Latin America and the Caribbean	Brazil	3353450	316532	0.09	Verra	Study			See tab avoided def (detailed) for underlying calculations
	Guizar-Coutiño et al	2022	10.1111/cobi.13970	40	VCS	985	VM0007	Latin America and the Caribbean	Peru	13075730	429530	0.03	Verra	Study			See tab avoided def (detailed) for underlying calculations
	Guizar-Coutiño et al	2022	10.1111/cobi.13970	40	VCS	1067	VM0007	Latin America and the Caribbean	Peru	2031085	1.51466e+06	0.75	Verra	Study			See tab avoided def (detailed) for underlying calculations
	Guizar-Coutiño et al	2022	10.1111/cobi.13970	40	VCS	1094	VM0015	Latin America and the Caribbean	Brazil	493165	131178	0.27	Verra	Study			See tab avoided def (detailed) for underlying calculations
	Guizar-Coutiño et al	2022	10.1111/cobi.13970	40	VCS	1112	VM0007	Latin America and the Caribbean	Brazil	586525	96478.4	0.16	Verra	Study			See tab avoided def (detailed) for underlying calculations
	Guizar-Coutiño et al	2022	10.1111/cobi.13970	40	VCS	1113	VM0007	Latin America and the Caribbean	Brazil	449695	206868	0.46	Verra	Study			See tab avoided def (detailed) for underlying calculations
	Guizar-Coutiño et al	2022	10.1111/cobi.13970	40	VCS	1115	VM0015	Latin America and the Caribbean	Brazil	873835	1.48093e+06	1.69	Verra	Study			See tab avoided def (detailed) for underlying calculations
	Guizar-Coutiño et al	2022	10.1111/cobi.13970	40	VCS	1118	VM0015	Latin America and the Caribbean	Brazil	89830	0	0	Verra	Study			See tab avoided def (detailed) for underlying calculations
	Guizar-Coutiño et al	2022	10.1111/cobi.13970	40	VCS	1215	VM0007	Sub-Saharan Africa	Madagascar	369535	2.05445e+06	5.56	Verra	Study			See tab avoided def (detailed) for underlying calculations
	Guizar-Coutiño et al	2022	10.1111/cobi.13970	40	VCS	1218	VM0007	Latin America and the Caribbean	Peru	267090	258559	0.97	Verra	Study			See tab avoided def (detailed) for underlying calculations
	Guizar-Coutiño et al	2022	10.1111/cobi.13970	40	VCS	1311	VM0015	Sub-Saharan Africa	Madagascar	1305165	1.01351e+07	7.77	Verra	Study			See tab avoided def (detailed) for underlying calculations
	Guizar-Coutiño et al	2022	10.1111/cobi.13970	40	VCS	1326	VM0007	Latin America and the Caribbean	Belize	860730	49270.3	0.06	Verra	Study			See tab avoided def (detailed) for underlying calculations
	Guizar-Coutiño et al	2022	10.1111/cobi.13970	40	VCS	1329	VM0015	Latin America and the Caribbean	Brazil	288615	456296	1.58	Verra	Study			See tab avoided def (detailed) for underlying calculations
	Guizar-Coutiño et al	2022	10.1111/cobi.13970	40	VCS	1359	VM0006	Sub-Saharan Africa	Democratic Republic of the Kongo	497010	473065	0.95	Verra	Study			See tab avoided def (detailed) for underlying calculations
	Guizar-Coutiño et al	2022	10.1111/cobi.13970	40	VCS	1360	VM0015	Latin America and the Caribbean	Peru	961250	0	0	Verra	Study			See tab avoided def (detailed) for underlying calculations
	Guizar-Coutiño et al	2022	10.1111/cobi.13970	40	VCS	1389	VM0006	Latin America and the Caribbean	Colombia	391565	780798	1.99	Verra	Study			See tab avoided def (detailed) for underlying calculations
	Guizar-Coutiño et al	2022	10.1111/cobi.13970	40	VCS	1390	VM0006	Latin America and the Caribbean	Colombia	378645	0	0	Verra	Study			See tab avoided def (detailed) for underlying calculations
	Guizar-Coutiño et al	2022	10.1111/cobi.13970	40	VCS	1391	VM0006	Latin America and the Caribbean	Colombia	510575	32308.1	0.06	Verra	Study			See tab avoided def (detailed) for underlying calculations
	Guizar-Coutiño et al	2022	10.1111/cobi.13970	40	VCS	1392	VM0006	Latin America and the Caribbean	Colombia	238715	48987.7	0.21	Verra	Study			See tab avoided def (detailed) for underlying calculations
	Guizar-Coutiño et al	2022	10.1111/cobi.13970	40	VCS	1395	VM0006	Latin America and the Caribbean	Colombia	810100	445722	0.55	Verra	Study			See tab avoided def (detailed) for underlying calculations
	Guizar-Coutiño et al	2022	10.1111/cobi.13970	40	VCS	1396	VM0006	Latin America and the Caribbean	Colombia	315160	146391	0.46	Verra	Study			See tab avoided def (detailed) for underlying calculations
	Guizar-Coutiño et al	2022	10.1111/cobi.13970	40	VCS	1399	VM0006	Latin America and the Caribbean	Colombia	221805	107858	0.49	Verra	Study			See tab avoided def (detailed) for underlying calculations
	Guizar-Coutiño et al	2022	10.1111/cobi.13970	40	VCS	1400	VM0006	Latin America and the Caribbean	Colombia	272140	17278.8	0.06	Verra	Study			See tab avoided def (detailed) for underlying calculations
	Guizar-Coutiño et al	2022	10.1111/cobi.13970	40	VCS	1503	VM0015	Latin America and the Caribbean	Brazil	619695	126665	0.2	Verra	Study			See tab avoided def (detailed) for underlying calculations
	Guizar-Coutiño et al	2022	10.1111/cobi.13970	40	VCS	1566	VM0007	Latin America and the Caribbean	Colombia	13547210	0	0	Verra	Study			See tab avoided def (detailed) for underlying calculations
	Guizar-Coutiño et al	2022	10.1111/cobi.13970	40	VCS	1571	VM0015	Latin America and the Caribbean	Brazil	711915	1.4855e+06	2.09	Verra	Study			See tab avoided def (detailed) for underlying calculations
	Guizar-Coutiño et al	2022	10.1111/cobi.13970	40	VCS	1654	VM0015	Latin America and the Caribbean	Brazil	632015	379856	0.6	Verra	Study			See tab avoided def (detailed) for underlying calculations
	Guizar-Coutiño et al	2022	10.1111/cobi.13970	40	VCS	1686	VM0015	Latin America and the Caribbean	Brazil	1495690	698750	0.47	Verra	Study			See tab avoided def (detailed) for underlying calculations
	Guizar-Coutiño et al	2022	10.1111/cobi.13970	40	VCS	1748	VM0009	Asia	Cambodia	17267025	8.65928e+06	0.5	Verra	Study			See tab avoided def (detailed) for underlying calculations
	West et al	2023	10.1126/science.ade3535	24	VCS	844	VM0007	Latin America and the Caribbean	Peru	3804015	0	0	Verra	Study			See tab avoided def (detailed) for underlying calculations
	West et al	2020	10.1073/pnas.2004334117	12	VCS	875	VM0007	Latin America and the Caribbean	Brazil	2945595	21913	0.01	Verra	Study			See tab avoided def (detailed) for underlying calculations
	West et al	2023	10.1126/science.ade3535	24	VCS	904	VM0006	Asia	Cambodia	199070	0	0	Verra	Study			See tab avoided def (detailed) for underlying calculations
	West et al	2023	10.1126/science.ade3535	24	VCS	934	VM0009	Sub-Saharan Africa	Democratic Republic of the Kongo	15427335	0	0	Verra	Study			See tab avoided def (detailed) for underlying calculations
	West et al	2023	10.1126/science.ade3535	24	VCS	944	VM0015	Latin America and the Caribbean	Peru	2364135	367536	0.16	Verra	Study			See tab avoided def (detailed) for underlying calculations
	West et al	2023	10.1126/science.ade3535	24	VCS	958	VM0015	Latin America and the Caribbean	Peru	240120	322184	1.34	Verra	Study			See tab avoided def (detailed) for underlying calculations
	West et al	2020	10.1073/pnas.2004334117	12	VCS	963	VM0007	Latin America and the Caribbean	Brazil	358895	0	0	Verra	Study			See tab avoided def (detailed) for underlying calculations
	West et al	2020	10.1073/pnas.2004334117	12	VCS	977	VM0015	Latin America and the Caribbean	Brazil	2362465	38203.9	0.02	Verra	Study			See tab avoided def (detailed) for underlying calculations
	West et al	2020	10.1073/pnas.2004334117	12	VCS	981	VM0015	Latin America and the Caribbean	Brazil	3353450	36710	0.01	Verra	Study			See tab avoided def (detailed) for underlying calculations
	West et al	2023	10.1126/science.ade3535	24	VCS	985	VM0007	Latin America and the Caribbean	Peru	13075730	543846	0.04	Verra	Study			See tab avoided def (detailed) for underlying calculations
	West et al	2023	10.1126/science.ade3535	24	VCS	1067	VM0007	Latin America and the Caribbean	Peru	2031085	383006	0.19	Verra	Study			See tab avoided def (detailed) for underlying calculations
	West et al	2020	10.1073/pnas.2004334117	12	VCS	1112	VM0007	Latin America and the Caribbean	Brazil	586525	0	0	Verra	Study			See tab avoided def (detailed) for underlying calculations
	West et al	2020	10.1073/pnas.2004334117	12	VCS	1113	VM0007	Latin America and the Caribbean	Brazil	449695	1178.26	0	Verra	Study			See tab avoided def (detailed) for underlying calculations
	West et al	2020	10.1073/pnas.2004334117	12	VCS	1115	VM0015	Latin America and the Caribbean	Brazil	873835	0	0	Verra	Study			See tab avoided def (detailed) for underlying calculations
	West et al	2020	10.1073/pnas.2004334117	12	VCS	1118	VM0015	Latin America and the Caribbean	Brazil	89830	97654.3	1.09	Verra	Study			See tab avoided def (detailed) for underlying calculations
	West et al	2023	10.1126/science.ade3535	24	VCS	1325	VM0009	Sub-Saharan Africa	Tanzania	15070	0	0	Verra	Study			See tab avoided def (detailed) for underlying calculations
	West et al	2020	10.1073/pnas.2004334117	12	VCS	1329	VM0015	Latin America and the Caribbean	Brazil	288615	13489.2	0.05	Verra	Study			See tab avoided def (detailed) for underlying calculations
	West et al	2023	10.1126/science.ade3535	24	VCS	1359	VM0006	Sub-Saharan Africa	Democratic Republic of the Kongo	497010	102757	0.21	Verra	Study			See tab avoided def (detailed) for underlying calculations
	West et al	2023	10.1126/science.ade3535	24	VCS	1389	VM0006	Latin America and the Caribbean	Colombia	391565	2.18346e+06	5.58	Verra	Study			See tab avoided def (detailed) for underlying calculations
	West et al	2023	10.1126/science.ade3535	24	VCS	1390	VM0006	Latin America and the Caribbean	Colombia	378645	0	0	Verra	Study			See tab avoided def (detailed) for underlying calculations
	West et al	2023	10.1126/science.ade3535	24	VCS	1391	VM0006	Latin America and the Caribbean	Colombia	510575	23159.8	0.05	Verra	Study			See tab avoided def (detailed) for underlying calculations
	West et al	2023	10.1126/science.ade3535	24	VCS	1392	VM0006	Latin America and the Caribbean	Colombia	238715	38781.5	0.16	Verra	Study			See tab avoided def (detailed) for underlying calculations
	West et al	2023	10.1126/science.ade3535	24	VCS	1395	VM0006	Latin America and the Caribbean	Colombia	810100	431119	0.53	Verra	Study			See tab avoided def (detailed) for underlying calculations
	West et al	2023	10.1126/science.ade3535	24	VCS	1396	VM0006	Latin America and the Caribbean	Colombia	315160	617140	1.96	Verra	Study			See tab avoided def (detailed) for underlying calculations
	West et al	2023	10.1126/science.ade3535	24	VCS	1400	VM0006	Latin America and the Caribbean	Colombia	272140	30662	0.11	Verra	Study			See tab avoided def (detailed) for underlying calculations
	West et al	2020	10.1073/pnas.2004334117	12	VCS	1503	VM0015	Latin America and the Caribbean	Brazil	619695	0	0	Verra	Study			See tab avoided def (detailed) for underlying calculations
	West et al	2023	10.1126/science.ade3535	24	VCS	1566	VM0007	Latin America and the Caribbean	Colombia	13547210	246171	0.02	Verra	Study			See tab avoided def (detailed) for underlying calculations
	West et al	2020	10.1073/pnas.2004334117	12	VCS	1571	VM0015	Latin America and the Caribbean	Brazil	711915	2416.88	0	Verra	Study			See tab avoided def (detailed) for underlying calculations
	West et al	2023	10.1126/science.ade3535	24	VCS	1650	VM0015	Asia	Cambodia	7259395	908948	0.13	Verra	Study			See tab avoided def (detailed) for underlying calculations
	West et al	2020	10.1073/pnas.2004334117	12	VCS	1686	VM0015	Latin America and the Caribbean	Brazil	1495690	0	0	Verra	Study			See tab avoided def (detailed) for underlying calculations
	West et al	2023	10.1126/science.ade3535	24	VCS	1882	VM0015	Latin America and the Caribbean	Peru	158230	34629.8	0.22	Verra	Study			See tab avoided def (detailed) for underlying calculations
	West et al	2023	10.1126/science.ade3535	24	VCS	2278	VM0006	Latin America and the Caribbean	Peru	3002760	40281.7	0.01	Verra	Study			See tab avoided def (detailed) for underlying calculations
	Bomfim et al	2023	https://gspp.berkeley.edu/research-and-impact/centers/cepp/projects/berkeley-carbontrading-project/REDD+	12	VCS	NA	Various	Multiple	Multiple	NA	NA	NA	NA	NA			Could not be integrated into quantitative framework; see SI Table 7
	Holm et al	2023	https://gspp.berkeley.edu/research-and-impact/centers/cepp/projects/berkeley-carbontrading-project/REDD+	57	VCS	NA	Various	Multiple	Multiple	NA	NA	NA	NA	NA			Could not be integrated into quantitative framework; see SI Table 7

## Sheet: Improved Forest Management
	Document				Project information					Project impact					Notes
	Authors	Publication year	DOI	Number analysed projects	Mechanism	Project id	Methodology	Region	Country	Credits issued	Credits achieved	Offset achievement ratio	Source credit issuance	Source credit achieved	Comments Document	Comments Project Information	Comments Project Impact
	Stapp et al	2023	https://doi.org/10.1038/s43247-023-00984-2	90	ACR/CAR	Various	Various	Northern America	United States of America	NA	NA	0	NA	Study		Consider more projects but sufficient data for 90 ("We examine 136 IFM projects that have been developed in 31 states and 40 Supersections, for which we were able to obtain spatial project boundaries, with a primary focus on 90 of those projects, which have been issued ARB credits, located in 24 states and 31 Supersections")	No disaggregated effects on individual projects. As studies find no meaningful reduction of projects vis-a-vis control group, do not download credit issuance data
	Coffield et al	2022	https://doi.org/10.1111/gcb.16380	16	ACR/CAR	Various	Various	Northern America	United States of America	NA	NA	0	NA	Study		Consider more projects but only 16 for before-after-comparison ("For these before-and-after comparisons, we only considered the 16 projects which started by 2014; this allowed for at least three points of eMapR or LEMMA data (2015–2017), and seven points of harvest data (2015–2021) after project initiation.")	No disaggregated effects on individual projects. As studies find no meaningful reduction of projects vis-a-vis control group, do not download credit issuance data
	Badgley et al	2021	https://doi.org/10.1111/gcb.15943	72	NA	NA	NA	Northern America	United States of America	NA	NA	NA	NA	NA			Could not be integrated into quantitative framework; see SI Table 7

## Sheet: SF6
	Document				Project information					Project impact					Notes
	Authors	Publication year	DOI	Number analysed projects	Mechanism	Project id	Methodology	Region	Country	Credits issued	Credits achieved	Offset achievement ratio	Source credit issuance	Source credit achieved	Comments Document	Comments Project Information	Comments Project Impact
	Schneider and Kollmuss	2015	https://doi.org/10.1038/nclimate2772	3	JI	RU1000201	AM0001	Europe	Russian Federation	1565491	676679	0.432247	Study	Study
	Schneider and Kollmuss	2015	https://doi.org/10.1038/nclimate2772	3	JI	RU1000201	AM0001	Europe	Russian Federation	1565491	737069	0.470823	Study	Study
	Schneider and Kollmuss	2015	https://doi.org/10.1038/nclimate2772	3	JI	RU1000201	AM0001	Europe	Russian Federation	1565491	661070	0.422277	Study	Study
	Schneider and Kollmuss	2015	https://doi.org/10.1038/nclimate2772	3	JI	RU1000309	AM0001	Europe	Russian Federation	13707132	173156	0.0126325	Study	Study
	Schneider and Kollmuss	2015	https://doi.org/10.1038/nclimate2772	3	JI	RU1000309	AM0001	Europe	Russian Federation	13707132	1.78754e+06	0.13041	Study	Study
	Schneider and Kollmuss	2015	https://doi.org/10.1038/nclimate2772	3	JI	RU1000309	AM0001	Europe	Russian Federation	13707132	3.45745e+06	0.252237	Study	Study

## Sheet: HFC-23
	Document				Project information					Project impact					Notes
	Authors	Publication year	DOI	Number analysed projects	Mechanism	Project id	Methodology	Region	Country	Credits issued	Credits achieved	Offset achievement ratio	Source credit issuance	Source credit achieved	Comments Document	Comments Project Information	Comments Project Impact
	Schneider and Kollmuss	2015	https://doi.org/10.1038/nclimate2772	3	JI	RU1000201	AM0001	Europe	Russian Federation	1.82689e+07	1.06069e+07	0.580598	Study	Study
	Schneider and Kollmuss	2015	https://doi.org/10.1038/nclimate2772	3	JI	RU1000202	AM0001	Europe	Russian Federation	20913208	1.09385e+07	0.523042	Study	Study
	Schneider	2011	https://doi.org/10.3763/cpol.2010.0096	2	CDM	CDM 151	AM0001	Latin America and the Caribbean	Mexico	13593573	1.19011e+07	0.875493	CDM registry	Study
	Schneider	2011	https://doi.org/10.3763/cpol.2010.0096	2	CDM	CDM 1105	AM0001	Asia	China	12927611	1.14085e+07	0.882489	CDM registry	Study

## Sheet: Cookstoves
	Document				Project information					Project impact					Notes
	Authors	Publication year	DOI	Number analysed projects	Mechanism	Project id	Methodology	Region	Country	Credits issued	Credits achieved	Offset achievement ratio	Source credit issuance	Source credit achieved	Comments Document	Comments Project Information	Comments Project Impact
	Gill-Wiehl et al	2024	10.1038/s41893-023-01259-6	51	Gold Standard	1028	GS Simplified	Latin America	Brazil	29330	618.765	0.0210967	Study	Study
	Gill-Wiehl et al	2024	10.1038/s41893-023-01259-6	51	Gold Standard	10777	GS TPDDTEC	Africa	Mozambique	4547	388.017	0.0853346	Study	Study
	Gill-Wiehl et al	2024	10.1038/s41893-023-01259-6	51	Gold Standard	10781	GS TPDDTEC	Africa	Burkina Faso	2344	44.6905	0.0190659	Study	Study
	Gill-Wiehl et al	2024	10.1038/s41893-023-01259-6	51	Gold Standard	10886	GS TPDDTEC	Africa	Zambia	78329	6810.58	0.0869483	Study	Study
	Gill-Wiehl et al	2024	10.1038/s41893-023-01259-6	51	Gold Standard	10914	CDM AMS II G	Africa	Uganda	61013	7079.54	0.116033	Study	Study
	Gill-Wiehl et al	2024	10.1038/s41893-023-01259-6	51	Gold Standard	11195	CDM AMS II G	Africa	Kenya	696	36.924	0.0530518	Study	Study
	Gill-Wiehl et al	2024	10.1038/s41893-023-01259-6	51	Gold Standard	11330	GS TPDDTEC	Africa	Kenya	288563	106236	0.368157	Study	Study
	Gill-Wiehl et al	2024	10.1038/s41893-023-01259-6	51	Gold Standard	2077	CDM AMS II G	Latin America	Guatemala	975	20.198	0.0207159	Study	Study
	Gill-Wiehl et al	2024	10.1038/s41893-023-01259-6	51	Gold Standard	2456	CDM AMS II G	Africa	Burkina Faso	46382	584.22	0.0125958	Study	Study
	Gill-Wiehl et al	2024	10.1038/s41893-023-01259-6	51	Gold Standard	2896	GS Simplified	Africa	Sudan	38512	1266.95	0.0328976	Study	Study
	Gill-Wiehl et al	2024	10.1038/s41893-023-01259-6	51	Gold Standard	3018	GS Simplified	Asia	Nepal	27096	7215.79	0.266305	Study	Study
	Gill-Wiehl et al	2024	10.1038/s41893-023-01259-6	51	Gold Standard	3071	GS TPDDTEC	Africa	Cameroon	2493	787.335	0.315818	Study	Study
	Gill-Wiehl et al	2024	10.1038/s41893-023-01259-6	51	Gold Standard	3422	GS Simplified	Africa	Ethiopia	45989	863.331	0.0187726	Study	Study
	Gill-Wiehl et al	2024	10.1038/s41893-023-01259-6	51	Gold Standard	411	CDM AMS II G	Africa	Nigeria	97297	6008.89	0.0617583	Study	Study
	Gill-Wiehl et al	2024	10.1038/s41893-023-01259-6	51	Gold Standard	5107	GS TPDDTEC	Latin America	Peru	203533	10949.8	0.0537986	Study	Study
	Gill-Wiehl et al	2024	10.1038/s41893-023-01259-6	51	Gold Standard	5660	GS Simplified	Asia	Myanmar	3397	49.5065	0.0145736	Study	Study
	Gill-Wiehl et al	2024	10.1038/s41893-023-01259-6	51	Gold Standard	1060	CDM AMS II G	Africa	Rwanda	249400	13180.2	0.0528474	Study	Study
	Gill-Wiehl et al	2024	10.1038/s41893-023-01259-6	51	Gold Standard	10884	CDM AMS I E	Africa	Kenya	167182	53547.9	0.320297	Study	Study
	Gill-Wiehl et al	2024	10.1038/s41893-023-01259-6	51	Gold Standard	1094	CDM AMS II G	Asia	China	39067	197.484	0.005055	Study	Study
	Gill-Wiehl et al	2024	10.1038/s41893-023-01259-6	51	Gold Standard	10974	CDM AMS II G	Asia	Bangladesh	69556	2826.12	0.0406309	Study	Study
	Gill-Wiehl et al	2024	10.1038/s41893-023-01259-6	51	Gold Standard	11352	GS Metered	Africa	Kenya	4348	2170.23	0.499133	Study	Study
	Gill-Wiehl et al	2024	10.1038/s41893-023-01259-6	51	Gold Standard	1146	GS TPDDTEC	Africa	Burkina Faso	30055	4243.33	0.141186	Study	Study
	Gill-Wiehl et al	2024	10.1038/s41893-023-01259-6	51	Gold Standard	11507	GS Metered	Africa	Rwanda	9642	6603.09	0.684826	Study	Study
	Gill-Wiehl et al	2024	10.1038/s41893-023-01259-6	51	Gold Standard	11509	GS Metered	Africa	Zambia	8952	6491.58	0.725154	Study	Study
	Gill-Wiehl et al	2024	10.1038/s41893-023-01259-6	51	Gold Standard	1267	GS TPDDTEC	Africa	Rwanda	59891	11105	0.18542	Study	Study
	Gill-Wiehl et al	2024	10.1038/s41893-023-01259-6	51	Gold Standard	2094	CDM AMS II G	Africa	Ghana	1932086	86324.8	0.0446796	Study	Study
	Gill-Wiehl et al	2024	10.1038/s41893-023-01259-6	51	Gold Standard	2439	GS TPDDTEC	Latin America	Guatemala	30313	3287.81	0.108462	Study	Study
	Gill-Wiehl et al	2024	10.1038/s41893-023-01259-6	51	Gold Standard	2441	GS TPDDTEC	Latin America	Mexico	172720	1580.35	0.00914978	Study	Study
	Gill-Wiehl et al	2024	10.1038/s41893-023-01259-6	51	Gold Standard	2445	GS TPDDTEC	Africa	Malawi	250634	38233.2	0.152546	Study	Study
	Gill-Wiehl et al	2024	10.1038/s41893-023-01259-6	51	Gold Standard	2513	CDM AMS I E	Africa	Mozambique	174984	20083	0.11477	Study	Study
	Gill-Wiehl et al	2024	10.1038/s41893-023-01259-6	51	Gold Standard	2564	GS TPDDTEC	Latin America	Haiti	124931	11235.7	0.0899352	Study	Study
	Gill-Wiehl et al	2024	10.1038/s41893-023-01259-6	51	Gold Standard	2744	CDM AMS II G	Africa	Mali	33637	339.288	0.0100867	Study	Study
	Gill-Wiehl et al	2024	10.1038/s41893-023-01259-6	51	Gold Standard	2758	GS TPDDTEC	Latin America	Honduras	2119324	262433	0.123829	Study	Study
	Gill-Wiehl et al	2024	10.1038/s41893-023-01259-6	51	Gold Standard	3112	GS Simplified	Asia	Bangladesh	696	38.4642	0.0552647	Study	Study
	Gill-Wiehl et al	2024	10.1038/s41893-023-01259-6	51	Gold Standard	407	GS TPDDTEC	Africa	Ghana	5156577	606154	0.11755	Study	Study
	Gill-Wiehl et al	2024	10.1038/s41893-023-01259-6	51	Gold Standard	4291	CDM AMS II G	Asia	India	169804	7525.14	0.0443166	Study	Study
	Gill-Wiehl et al	2024	10.1038/s41893-023-01259-6	51	Gold Standard	447	GS TPDDTEC	Africa	Uganda	7506609	933370	0.12434	Study	Study
	Gill-Wiehl et al	2024	10.1038/s41893-023-01259-6	51	Gold Standard	4677	CDM AMS I E	Africa	Ethiopia	73181	21102.2	0.288356	Study	Study
	Gill-Wiehl et al	2024	10.1038/s41893-023-01259-6	51	Gold Standard	500	GS TPDDTEC	Africa	Sudan	329887	9419.84	0.0285547	Study	Study
	Gill-Wiehl et al	2024	10.1038/s41893-023-01259-6	51	Gold Standard	5003	GS TPDDTEC	Africa	Malawi	165127	10376.6	0.0628404	Study	Study
	Gill-Wiehl et al	2024	10.1038/s41893-023-01259-6	51	Gold Standard	5642	GS TPDDTEC	Africa	Kenya	2057512	143817	0.0698983	Study	Study
	Gill-Wiehl et al	2024	10.1038/s41893-023-01259-6	51	Gold Standard	6129	GS Simplified	Asia	Myanmar	25186	354.782	0.0140865	Study	Study
	Gill-Wiehl et al	2024	10.1038/s41893-023-01259-6	51	Gold Standard	6212	CDM AMS II G	Asia	Nepal	143692	11160.5	0.0776697	Study	Study
	Gill-Wiehl et al	2024	10.1038/s41893-023-01259-6	51	Gold Standard	6604	CDM AMS II G	Africa	Uganda	75317	1410.02	0.0187212	Study	Study
	Gill-Wiehl et al	2024	10.1038/s41893-023-01259-6	51	Gold Standard	7312	GS TPDDTEC	Africa	Nigeria	3045660	390009	0.128054	Study	Study
	Gill-Wiehl et al	2024	10.1038/s41893-023-01259-6	51	Gold Standard	7438	GS TPDDTEC	Africa	Uganda	103512	4389.6	0.0424066	Study	Study
	Gill-Wiehl et al	2024	10.1038/s41893-023-01259-6	51	Gold Standard	7578	CDM AMS I E	Africa	Mozambique	356309	47386.5	0.132993	Study	Study
	Gill-Wiehl et al	2024	10.1038/s41893-023-01259-6	51	Gold Standard	913	CDM AMS II G	Africa	Lesotho	229704	11770.9	0.0512436	Study	Study
	Gill-Wiehl et al	2024	10.1038/s41893-023-01259-6	51	VCS	1216	CDM AMS II G	Latin America	Mexico	414109	12663.2	0.0305795	Study	Study
	Gill-Wiehl et al	2024	10.1038/s41893-023-01259-6	51	VCS	1719	CDM AMS II G	Asia	Malawi	6761	290.339	0.0429431	Study	Study
	Gill-Wiehl et al	2024	10.1038/s41893-023-01259-6	51	VCS	1721	CDM AMS II G	Latin America	Guatemala	508680	23131.6	0.0454738	Study	Study
	Aung et al	2016	10.1021/acs.est.5b06208	1	CDM	4478	CDM AMS II G	Asia	India	149375	0	0	CDM database	Study

## Sheet: Wind
	Document				Project information					Project impact					Notes
	Authors	Publication year	DOI	Number analysed projects	Mechanism	Project id	Methodology	Region	Country	Credits issued	Credits achieved	Offset achievement ratio	Source credit issuance	Source credit achieved	Comments Document	Comments Project Information	Comments Project Impact
	Chan and Huenteler	2015	http://nrs.harvard.edu/urn-3:HUL.InstRepos:17467190	1494	CDM	Various	ACM0002	Asia	China	239987858	0	0	CDM database	Study			No statistical significant results
	Calel et al.	2021	https://www.lse.ac.uk/granthaminstitute/wp-content/uploads/2021/11/working-paper-371-Calel-et-al..pdf	472	CDM	Various	NA	Asia	India	NA	NA	NA	CDM database	NA			Could not be integrated into quantitative framework; see SI Table 7

## Sheet: Avoided def (detailed)
Not enough imformation for project with ID: 856, 1047, 1052, 1202, 1122, 1382
	Project information			Project baselines							Offset achievement ratio estimates – Guizar-Coutiño et al											Offset achievement ratio estimates – West et al
	Project Id	Country and ISO 3 code	Start year	Forest carbon stock (Mg CO2)	Average post-deforestation carbon stock (Mg CO2)	Expected carbon offsets per hectare of avoided deforestation (Mg CO2)	Source from the project description document or other reference’	Link to project documents	Annualized certified credits time 5 (5-year period) (t CO2)	Area (ha)	Analysed in Guizar	Mean deforestation REDD+ (y-1) Guizar	Mean deforestation REDD+ (y-1) in 5 years - Guizar	Mean deforestation control (y-1) Guizar	Mean deforestation control (y-1) in 5 years - Guizar	Project impact in 5 years - Guizar	Guizar avoided def (ha)	real credits Guizar	Overcredited Guizar	Over/undercredited Guizar - Only projects that issued credits		Analysed in West	West 2020, 2023 avoided def	real credits West	Overcredited West	Over/undercredited West - Only projects that issued credits		Project Id	Annualized certified credits time 5 (5-year period) (t CO2)	Offset achievement ratio Guizar-Coutiño	Analysed in Guizar	Credits issued by analsed projects	Achieved credits	OAR_West	Analysed in West	Credits issued by analysed projects	Achieved credits
	844	Peru (PER)	2009	505.1	18.63	486.47	Charts 21 and 22	https://registry.verra.org/app/projectDetail/VCS/844	3804015	98539	TRUE	0.07	0.0035	0.19	0.0095	0.006	591.234	287618	3.5164e+06	3.5164e+06		TRUE	0	0	3804015	3804015		844	3804015	0.075609	TRUE	3804015	287618	0	TRUE	3804015	0
	875	Brazil (BRA)	2009	563.3	77.1	486.2	West et al. (2020) Table S1	https://registry.verra.org/app/projectDetail/VCS/875	2945595	72120	TRUE	0.02	0.001	0.26	0.013	0.012	865.44	420777	2.52482e+06	2.52482e+06		TRUE	45.07	21913	2.92368e+06	2.92368e+06		875	2945595	0.14285	TRUE	2945595	420777	0.00743926	TRUE	2945595	21913
	904	Cambodia (KHM)	2008	NA	NA	505.13	Table 38	https://registry.verra.org/app/projectDetail/VCS/904	199070	NA	FALSE	NA	NA	NA	NA	NA	NA	NA	NA	NA		TRUE	0	0	199070	199070		904	199070	NA	FALSE	0	0	0	TRUE	199070	0
	934	Congo DRC (COD)	2011	1061.1	100.64	960.46	Section 4.2, 2012 Monitoring Report	https://registry.verra.org/app/projectDetail/VCS/934	15427335	NA	FALSE	NA	NA	NA	NA	NA	NA	NA	NA	NA		TRUE	0	0	15427335	15427335		934	15427335	NA	FALSE	0	0	0	TRUE	15427335	0
	944	Peru (PER)	2009	519.6	75.85	443.75	Table G and VM Tables 14 and 15	https://registry.verra.org/app/projectDetail/VCS/944	2364135	178704	TRUE	0.09	0.0045	0.08	0.004	-0.0005	0	0	2364135	2364135		TRUE	828.25	367536	1.9966e+06	1.9966e+06		944	2364135	0	TRUE	2364135	0	0.155463	TRUE	2364135	367536
	958	Peru (PER)	2011	850	173	677	Table 19 and 22	https://registry.verra.org/app/projectDetail/VCS/958	240120	300275	TRUE	0.03	0.0015	0.02	0.001	-0.0005	0	0	240120	240120		TRUE	475.9	322184	-82064.3	-82064.3		958	240120	0	TRUE	240120	0	1.34176	TRUE	240120	322184
	963	Brazil (BRA)	2011	512.9	46.9	466	West et al. (2020) Table S1	https://registry.verra.org/app/projectDetail/VCS/963	358895	35746	TRUE	0.33	0.0165	0.35	0.0175	0.001	35.746	16657.6	342237	342237		TRUE	0	0	358895	358895		963	358895	0.0464137	TRUE	358895	16657.6	0	TRUE	358895	0
	977	Brazil (BRA)	2008	519.9	51.6	468.3	West et al. (2020) Table S1	https://registry.verra.org/app/projectDetail/VCS/977	2362465	211131	TRUE	0.02	0.001	0.07	0.0035	0.0025	527.828	247182	2.11528e+06	2.11528e+06		TRUE	81.58	38203.9	2.32426e+06	2.32426e+06		977	2362465	0.104629	TRUE	2362465	247182	0.0161712	TRUE	2362465	38203.9
	981	Brazil (BRA)	2009	519.9	51.6	468.3	West et al. (2020) Table S1	https://registry.verra.org/app/projectDetail/VCS/981	3353450	150204	TRUE	0.09	0.0045	0.18	0.009	0.0045	675.918	316532	3.03692e+06	3.03692e+06		TRUE	78.39	36710	3.31674e+06	3.31674e+06		981	3353450	0.0943901	TRUE	3353450	316532	0.0109469	TRUE	3353450	36710
	985	Peru (PER)	2009	671.7	41.3	630.4	Table 3.17	https://registry.verra.org/app/projectDetail/VCS/985	13075730	1362722	TRUE	0.01	0.0005	0.02	0.001	0.0005	681.361	429530	1.26462e+07	1.26462e+07		TRUE	862.7	543846	1.25319e+07	1.25319e+07		985	13075730	0.0328494	TRUE	13075730	429530	0.041592	TRUE	13075730	543846
	1067	Peru (PER)	2011	531.69	45	486.69	Tables 26 and 43	https://registry.verra.org/app/projectDetail/VCS/1067	2031085	565849	TRUE	0.02	0.001	0.13	0.0065	0.0055	3112.17	1.51466e+06	516423	516423		TRUE	786.96	383006	1.64808e+06	1.64808e+06		1067	2031085	0.74574	TRUE	2031085	1.51466e+06	0.188572	TRUE	2031085	383006
	1094	Brazil (BRA)	2002	661.52	0	661.52	Tables 47, 48, and 49	https://registry.verra.org/app/projectDetail/VCS/1094	493165	99149	TRUE	0.01	0.0005	0.05	0.0025	0.002	198.298	131178	361987	361987		FALSE	NA	NA	NA	NA		1094	493165	0.265992	TRUE	493165	131178	NA	FALSE	0	0
	1112	Brazil (BRA)	2011	411	35.2	375.8	West et al. (2020) Table S1	https://registry.verra.org/app/projectDetail/VCS/1112	586525	42788	TRUE	0.04	0.002	0.16	0.008	0.006	256.728	96478.4	490047	490047		TRUE	0	0	586525	586525		1112	586525	0.164492	TRUE	586525	96478.4	0	TRUE	586525	0
	1113	Brazil (BRA)	2011	440.1	35.2	404.9	West et al. (2020) Table S1	https://registry.verra.org/app/projectDetail/VCS/1113	449695	29195	TRUE	0.14		0.35	0.0175	0.0175	510.913	206868	242827	242827		TRUE	2.91	1178.26	448517	448517		1113	449695	0.46002	TRUE	449695	206868	0.00262013	TRUE	449695	1178.26
	1115	Brazil (BRA)	2011	566	61.2	504.8	West et al. (2020) Table S1	https://registry.verra.org/app/projectDetail/VCS/1115	873835	78232	TRUE	0.19		0.75	0.0375	0.0375	2933.7	1.48093e+06	-607097	-607097		TRUE	0	0	873835	873835		1115	873835	1.69475	TRUE	873835	1.48093e+06	0	TRUE	873835	0
	1118	Brazil (BRA)	2009	633.9	47	586.9	West et al. (2020) Table S1	https://registry.verra.org/app/projectDetail/VCS/1118	89830	33626	TRUE	1.32	0.066	0.87	0.0435	-0.0225	0	0	89830	89830		TRUE	166.39	97654.3	-7824.29	-7824.29		1118	89830	0	TRUE	89830	0	1.0871	TRUE	89830	97654.3
	1215	Madagascar (MDG)	2005	677.515	238.89	438.625	Tables 15 and 20	https://registry.verra.org/app/projectDetail/VCS/1215	369535	374708	TRUE	0.04	0.002	0.29	0.0145	0.0125	4683.85	2.05445e+06	-1.68492e+06	-1.68492e+06		FALSE	NA	NA	NA	NA		1215	369535	5.55956	TRUE	369535	2.05445e+06	NA	FALSE	0	0
	1218	Peru (PER)	2011	596.75	76.79	519.96	Tables 11 and 17	https://registry.verra.org/app/projectDetail/VCS/1218	267090	8724	TRUE	0.14	0.007	1.28	0.064	0.057	497.268	258559	8530.53	8530.53		FALSE	NA	NA	NA	NA		1218	267090	0.968061	TRUE	267090	258559	NA	FALSE	0	0
	1311	Madagascar (MDG)	2008	776.3	38.8	737.5	VM Tables 15a.b and 16	https://registry.verra.org/app/projectDetail/VCS/1311	1305165	392643	TRUE	0.55	0.0275	1.25	0.0625	0.035	13742.5	1.01351e+07	-8.82993e+06	-8.82993e+06		FALSE	NA	NA	NA	NA		1311	1305165	7.76538	TRUE	1305165	1.01351e+07	NA	FALSE	0	0
	1325	Tanzania	2011	NA	NA	209.03	VM Tables 15.a and 20.a.1	https://registry.verra.org/app/projectDetail/VCS/1325	15070		FALSE	NA	NA	NA	NA	NA	NA	NA	NA	NA		TRUE	0	0	15070	15070		1325	15070	NA	FALSE	0	0	0	TRUE	15070	0
	1326	Belize (BLZ)	2011	353.02	0	353.02	Sections 5.3.2 and 5.3.6	https://registry.verra.org/app/projectDetail/VCS/1326	860730	8723	TRUE	0	0	0.32	0.016	0.016	139.568	49270.3	811460	811460		FALSE	NA	NA	NA	NA		1326	860730	0.0572425	TRUE	860730	49270.3	NA	FALSE	0	0
	1329	Brazil (BRA)	2012	453.1	61.2	391.9	West et al. (2020) Table S1	https://registry.verra.org/app/projectDetail/VCS/1329	288615	30242	TRUE	0.02	0.001	0.79	0.0395	0.0385	1164.32	456296	-167681	-167681		TRUE	34.42	13489.2	275126	275126		1329	288615	1.58098	TRUE	288615	456296	0.0467377	TRUE	288615	13489.2
	1359	Congo DRC (COD)	2009	NA	NA	677.77	Table 25	https://registry.verra.org/app/projectDetail/VCS/1359	497010	199421	TRUE	0.07	0.0035	0.14	0.007	0.0035	697.974	473065	23944.5	23944.5		TRUE	151.61	102757	394253	394253		1359	497010	0.951823	TRUE	497010	473065	0.20675	TRUE	497010	102757
	1360	Peru (PER)	2010	540.4	101.5	438.9	Appendix I Tables 32.b, 36, and 45	https://registry.verra.org/app/projectDetail/VCS/1360	961250	129260	TRUE	0.29	0.0145	0.18	0.009	-0.0055	0	0	961250	961250		FALSE	NA	NA	NA	NA		1360	961250	0	TRUE	961250	0	NA	FALSE	0	0
	1389	Colombia (COL)	2013	NA	NA	574.76	Tables 32 and 41	https://registry.verra.org/app/projectDetail/VCS/1389	391565	55448	TRUE	0.06		0.49	0.0245	0.0245	1358.48	780798	-389233	-389233		TRUE	3798.9	2.18346e+06	-1.79189e+06	-1.79189e+06		1389	391565	1.99404	TRUE	391565	780798	5.57623	TRUE	391565	2.18346e+06
	1390	Colombia (COL)	2014	912.89	32.78	880.11	Tables 36 and 42	https://registry.verra.org/app/projectDetail/VCS/1390	378645	134243	TRUE	0.16	0.008	0.07	0.0035	-0.0045	0	0	378645	378645		TRUE	0	0	378645	378645		1390	378645	0	TRUE	378645	0	0	TRUE	378645	0
	1391	Colombia (COL)	2013	NA	NA	595.98	Tables 37 and 38	https://registry.verra.org/app/projectDetail/VCS/1391	510575	54210	TRUE	0.01		0.02	0.001	0.001	54.21	32308.1	478267	478267		TRUE	38.86	23159.8	487415	487415		1391	510575	0.0632778	TRUE	510575	32308.1	0.0453602	TRUE	510575	23159.8
	1392	Colombia (COL)	2013	NA	NA	495.99	Tables 39 and 40	https://registry.verra.org/app/projectDetail/VCS/1392	238715	65845	TRUE	0.01		0.03	0.0015	0.0015	98.7675	48987.7	189727	189727		TRUE	78.19	38781.5	199934	199934		1392	238715	0.205214	TRUE	238715	48987.7	0.162459	TRUE	238715	38781.5
	1395	Colombia (COL)	2013	NA	NA	510.14	Tables 36 and 37	https://registry.verra.org/app/projectDetail/VCS/1395	810100	91971	TRUE	0.01		0.19	0.0095	0.0095	873.725	445722	364378	364378		TRUE	845.1	431119	378981	378981		1395	810100	0.550206	TRUE	810100	445722	0.53218	TRUE	810100	431119
	1396	Colombia (COL)	2014	NA	NA	532.15	Section 5.3.4.4	https://registry.verra.org/app/projectDetail/VCS/1396	315160	61132	TRUE	0	0	0.09	0.0045	0.0045	275.094	146391	168769	168769		TRUE	1159.71	617140	-301980	-301980		1396	315160	0.464498	TRUE	315160	146391	1.95818	TRUE	315160	617140
	1399	Colombia (COL)	2013	NA	NA	592.24	Tables 26 and 35	https://registry.verra.org/app/projectDetail/VCS/1399	221805	40471	TRUE	0.03	0.0015	0.12	0.006	0.0045	182.12	107858	113947	113947		FALSE	NA	NA	NA	NA		1399	221805	0.486276	TRUE	221805	107858	NA	FALSE	0	0
	1400	Colombia (COL)	2013	NA	NA	531.68	Tables 38 and 39	https://registry.verra.org/app/projectDetail/VCS/1400	272140	64997	TRUE	0.01	0.0005	0.02	0.001	0.0005	32.4985	17278.8	254861	254861		TRUE	57.67	30662	241478	241478		1400	272140	0.0634923	TRUE	272140	17278.8	0.11267	TRUE	272140	30662
	1503	Brazil (BRA)	2012	476.8	61.2	415.6	West et al. (2020) Table S1	https://registry.verra.org/app/projectDetail/VCS/1503	619695	101592	TRUE	0.75	0.0375	0.81	0.0405	0.003	304.776	126665	493030	493030		TRUE	0	0	619695	619695		1503	619695	0.204399	TRUE	619695	126665	0	TRUE	619695	0
	1566	Colombia (COL)	2013	NA	NA	514.7	Table 69	https://registry.verra.org/app/projectDetail/VCS/1566	13547210	1557190	TRUE	0.13	0.0065	0.12	0.006	-0.0005	0	0	13547210	13547210		TRUE	478.28	246171	1.3301e+07	1.3301e+07		1566	13547210	0	TRUE	13547210	0	0.0181713	TRUE	13547210	246171
	1571	Brazil (BRA)	2013	513	64.6	448.4	West et al. (2020) Table S1	https://registry.verra.org/app/projectDetail/VCS/1571	711915	73620	TRUE	0.02	0.001	0.92	0.046	0.045	3312.9	1.4855e+06	-773589	-773589		TRUE	5.39	2416.88	709498	709498		1571	711915	2.08663	TRUE	711915	1.4855e+06	0.00339489	TRUE	711915	2416.88
	1650	Cambodia (KHM)	2010	649.2	81.04	568.16	Tables 5.6biii and 5.7a	https://registry.verra.org/app/projectDetail/VCS/1650	7259395	NA	FALSE	NA	NA	NA	NA	NA	NA	NA	NA	NA		TRUE	1599.81	908948	6.35045e+06	6.35045e+06		1650	7259395	NA	FALSE	0	0	0.12521	TRUE	7259395	908948
	1654	Brazil (BRA)	2013	719	101.6	617.4	Tables 19 and 21	https://registry.verra.org/app/projectDetail/VCS/1654	632015	47327	TRUE	0.02	0.001	0.28	0.014	0.013	615.251	379856	252159	252159		FALSE	NA	NA	NA	NA		1654	632015	0.601024	TRUE	632015	379856	NA	FALSE	0	0
	1686	Brazil (BRA)	2014	619.5	46.9	572.6	West et al. (2020) Table S1	https://registry.verra.org/app/projectDetail/VCS/1686	1495690	187740	TRUE	0.05	0.0025	0.18	0.009	0.0065	1220.31	698750	796940	796940		TRUE	0	0	1495690	1495690		1686	1495690	0.467175	TRUE	1495690	698750	0	TRUE	1495690	0
	1748	Cambodia (KHM)	2015	NA	NA	455.34	Page 128	https://registry.verra.org/app/projectDetail/VCS/1748	17267025	500452	TRUE	0.2	0.01	0.96	0.048	0.038	19017.2	8.65928e+06	8.60774e+06	8.60774e+06		FALSE		0	17267025	17267025		1748	17267025	0.501492	TRUE	17267025	8.65928e+06	NA	FALSE	0	0
	1775	Zambia (ZMB)	2015	432.08	147.3	284.78	Table 11 and Section 3.3.1	https://registry.verra.org/app/projectDetail/VCS/1775	5013005	NA	FALSE	NA	NA	NA	NA	NA	NA	NA	NA	NA		FALSE	NA	NA	NA	NA		1775	5013005	NA	FALSE	0	0	NA	FALSE	0	0
	1882	Peru (PER)	2013	NA	NA	466	Table 8	https://registry.verra.org/app/projectDetail/VCS/1882	158230	NA	FALSE	NA	NA	NA	NA	NA	NA	NA	NA	NA		TRUE	74.3128	34629.8	123600	123600		1882	158230	NA	FALSE	0	0	0.218857	TRUE	158230	34629.8
	1897	Tanzania	2017	163.8	48.49	115.31	Tables 3.12 and 3.18	https://registry.verra.org/app/projectDetail/VCS/1897	2638620	NA	FALSE	NA	NA	NA	NA	NA	NA	NA	NA	NA		FALSE	NA	NA	NA	NA		1897	2638620	NA	FALSE	0	0	NA	FALSE	0	0
	1900	Tanzania	2016	56.4	0	56.4	Tables 3.15.a and 3.18	https://registry.verra.org/app/projectDetail/VCS/1900	369330	NA	FALSE	NA	NA	NA	NA	NA	NA	NA	NA	NA		FALSE	NA	NA	NA	NA		1900	369330	NA	FALSE	0	0	NA	FALSE	0	0
	2278	Peru (PER)	2018	NA	NA	495.47	Table 45	https://registry.verra.org/app/projectDetail/VCS/2278	3002760	NA	FALSE	NA	NA	NA	NA	NA	NA	NA	NA	NA		TRUE	81.3	40281.7	2.96248e+06	2.96248e+06		2278	3002760	NA	FALSE	0	0	0.0134149	TRUE	3002760	40281.7

[truncated: 1 more sheets: SF6 & HFC-23]
