# Supplementary material for: Systematic assessment of the achieved emission reductions of carbon crediting projects
Source: Nat Commun. 2024 Nov 14;15:9562. doi: 10.1038/s41467-024-53645-z (PMC11564741; doi:10.1038/s41467-024-53645-z)
Supplement: Supplementary file 6 — Source Data [file 41467_2024_53645_MOESM6_ESM.xlsx]

## Sheet: Figure 1
Figure 1a
Mechanism	Clean Development Mechanism	Joint Implementation	Independent mechanisms
Total issuance in gigatons CO2	2431807878	8.72e+08	1918602388
Figure 1b
Sector	Total issuance in %
	Kyoto	Independent
Other	0.0050951	0.00991034
Chemical processes	0.198796	0.0215557
Forestry and land use	0.00398619	0.145357
Household and community	0.00638639	0.0284268
Industrial and commercial	0.213635	0.0215811
Renewable energy	0.174848	0.119062
Waste management	0.0298739	0.0214862

## Sheet: Figure 2
Figure 2a
	Forestry	Household	Renewable Energy	Chemical processes
Number of studies	8	2	2	2
Number of projects	323	52	1966	5
Figure 2b
	Forestry	Household	Renewable Energy	Chemical processes
Number of studies	40	10	1	0
Number of observations (in millions)	1.2	0.0101	0.000248	0
Figure 2c
	Latin America	Asia	Africa	Northern America	Europe	Multiple
Forestry (Avoided deforestation, improved forest management)	1			3		4
Household		1				1
Renewable Energy		2
Chemical processes (SF6, HFC-23)					1	1
Figure 2d
	Latin America	Asia	Africa	Northern America	Europe	Multiple
Forestry	31	7	1			1
Household	2	3	5
Renewable Energy				1
Chemical processes
Figure 2e
	Forestry	Household	Renewable Energy	Chemical processes	All studies
Experimental study	0	1	0	0	1
Rigorous observational study	8	1	2	2	64
Figure 2f
	Forestry	Household	Renewable Energy	Chemical processes	All studies
Experimental study	1	7	1		9
Rigorous observational study	39	3			42

## Sheet: Figure 3
Conceptual figure, no numbers to report

## Sheet: Figure 4
Figure 4a
Estimate_type	SF6 destruction	HFC-23 destruction	Avoided deforestation	Improved Forest Management	Cookstoves	Grid-connected wind power
Central - Weighted Variance	0.146063	0.656133	-0.47273	Not statistically significant reductions	0.105347	Not statistically significant reductions
Central estimate	0.163538	0.682689	0.247147	Not statistically significant reductions	0.107975	Not statistically significant reductions
Central + weighted variance	0.181014	0.709245	0.967024	Not statistically significant reductions	0.110603	Not statistically significant reductions
Figure 4b
All individual point estimates can be found in the data book

## Sheet: Figure 5
Figure 5a
Sector	Not covered	Covered	Avoided deforestation	Wind	IFM	HFC-23	Cookstoves	SF6
Issued credits across CDM, JI and Independent mechanisms (MT CO2)	4.2503e+09	9.72107e+08	427606660	239987858	160477767	6.57033e+07	63059213	15272623
Figure 5b
Sector	Covered	Achieved	Not Achieved
Issued credits (MT CO2)	972107374	159815222	812292152
Figure 5c
Sector	Covered	Avoided deforestation	Wind	IFM	HFC-23	Cookstoves	SF6
Achieved	1.59815e+08	105715342	0	0	44854889	6.74734e+06	2.49766e+06
Not Achieved	8.12292e+08	321891318	239987858	160477767	2.08484e+07	5.63119e+07	1.2775e+07

## Sheet: Figure 6
Figure 6a
Project number	OAR	Study
1571	2.09	Guizar-Coutiño et al. 2023
1389	1.99	Guizar-Coutiño et al. 2023
1115	1.69	Guizar-Coutiño et al. 2023
1329	1.58	Guizar-Coutiño et al. 2023
1359	0.95	Guizar-Coutiño et al. 2023
1067	0.75	Guizar-Coutiño et al. 2023
1395	0.55	Guizar-Coutiño et al. 2023
1686	0.47	Guizar-Coutiño et al. 2023
1113	0.46	Guizar-Coutiño et al. 2023
1396	0.46	Guizar-Coutiño et al. 2023
1392	0.21	Guizar-Coutiño et al. 2023
1503	0.2	Guizar-Coutiño et al. 2023
1112	0.16	Guizar-Coutiño et al. 2023
875	0.14	Guizar-Coutiño et al. 2023
977	0.1	Guizar-Coutiño et al. 2023
981	0.09	Guizar-Coutiño et al. 2023
844	0.08	Guizar-Coutiño et al. 2023
1391	0.06	Guizar-Coutiño et al. 2023
1400	0.06	Guizar-Coutiño et al. 2023
963	0.05	Guizar-Coutiño et al. 2023
985	0.03	Guizar-Coutiño et al. 2023
944	0	Guizar-Coutiño et al. 2023
958	0	Guizar-Coutiño et al. 2023
1118	0	Guizar-Coutiño et al. 2023
1390	0	Guizar-Coutiño et al. 2023
1566	0	Guizar-Coutiño et al. 2023
1571	0	West et al., 2020, 2023
1389	5.58	West et al., 2020, 2023
1115	0	West et al., 2020, 2023
1329	0.05	West et al., 2020, 2023
1359	0.21	West et al., 2020, 2023
1067	0.19	West et al., 2020, 2023
1395	0.53	West et al., 2020, 2023
1686	0	West et al., 2020, 2023
1113	0	West et al., 2020, 2023
1396	1.96	West et al., 2020, 2023
1392	0.16	West et al., 2020, 2023
1503	0	West et al., 2020, 2023
1112	0	West et al., 2020, 2023
875	0.01	West et al., 2020, 2023
977	0.02	West et al., 2020, 2023
981	0.01	West et al., 2020, 2023
844	0	West et al., 2020, 2023
1391	0.05	West et al., 2020, 2023
1400	0.11	West et al., 2020, 2023
963	0	West et al., 2020, 2023
985	0.04	West et al., 2020, 2023
944	0.16	West et al., 2020, 2023
958	1.34	West et al., 2020, 2023
1118	1.09	West et al., 2020, 2023
1390	0	West et al., 2020, 2023
1566	0.02	West et al., 2020, 2023
Figure 6b
Project number	1571	1389	1115	1329	1359	1067	1395	1686	1113	1396	1392	1503	1112	875	977	981	844	1391	1400	963	985	944	958	1118	1390	1566
Average 5-year issuance (in million tons CO2)	711915	391565	873835	288615	497010	2031085	810100	1495690	449695	315160	238715	619695	586525	2945595	2362465	3353450	3804015	510575	272140	358895	13075730	2364135	240120	89830	378645	13547210
